# Supplementary material for: ﻿Terniopsisyongtaiensis (Podostemaceae), a new species from South East China based on morphological and genomic data
Source: PhytoKeys. 2022 Apr 18;194:105–22. doi: 10.3897/phytokeys.194.83080 (PMC9038898; doi:10.3897/phytokeys.194.83080)
Supplement: XML Treatment for Terniopsis yongtaiensis [file phytokeys.194.83080-treatment1.xml]

<!DOCTYPE tp:taxon-treatment
  PUBLIC "-//TaxonX//DTD Taxonomic Treatment Publishing DTD v0 20100105//EN" "tax-treatment-NSO.dtd">
<tp:taxon-treatment xmlns:tp="http://www.plazi.org/taxpub"><tp:treatment-meta><kwd-group><label>Taxon classification</label><kwd>
                <named-content content-type="kingdom">Plantae</named-content>
              </kwd><kwd>
                <named-content content-type="order">Malpighiales</named-content>
              </kwd><kwd>
                <named-content content-type="family">Podostemaceae</named-content>
              </kwd></kwd-group><mixed-citation publication-type="journal"><person-group><name><surname>Zhang</surname><given-names>Miao</given-names></name><name><surname>Zhang</surname><given-names>Xiao-Hui</given-names></name><name><surname>Ge</surname><given-names>Chang-Li</given-names></name><name><surname>Chen</surname><given-names>Bing-Hua</given-names></name></person-group><article-title>﻿<italic><tp:taxon-name><tp:taxon-name-part taxon-name-part-type="genus" reg="Terniopsis">Terniopsis</tp:taxon-name-part><tp:taxon-name-part taxon-name-part-type="species" reg="yongtaiensis">yongtaiensis</tp:taxon-name-part></tp:taxon-name></italic> (<tp:taxon-name><tp:taxon-name-part taxon-name-part-type="family">Podostemaceae</tp:taxon-name-part></tp:taxon-name>), a new species from South East China based on morphological and genomic data</article-title><source>PhytoKeys</source><day>18</day><month>04</month><year>2022</year><volume>194</volume><fpage>105</fpage><lpage>122</lpage><pub-id pub-id-type="doi">10.3897/phytokeys.194.83080</pub-id></mixed-citation></tp:treatment-meta><tp:nomenclature><label>﻿</label><tp:taxon-name>
              <object-id xmlns:xlink="http://www.w3.org/1999/xlink" content-type="arpha" xlink:type="simple">BD43D624-B134-55FE-BB92-9B2B62174A1D</object-id>
              <tp:taxon-name-part taxon-name-part-type="genus" reg="Terniopsis">Terniopsis</tp:taxon-name-part>
              <tp:taxon-name-part taxon-name-part-type="species" reg="yongtaiensis">yongtaiensis</tp:taxon-name-part>
              <object-id xmlns:xlink="http://www.w3.org/1999/xlink" content-type="ipni" xlink:type="simple">urn:lsid:ipni.org:names:77297070-1</object-id>
            </tp:taxon-name><tp:taxon-authority>X.X. Su, Miao Zhang &amp; Bing-Hua Chen</tp:taxon-authority><tp:taxon-status xmlns:xlink="http://www.w3.org/1999/xlink" xlink:type="simple">sp. nov.</tp:taxon-status><xref ref-type="fig" rid="F1">Figs 1</xref><xref ref-type="fig" rid="F2">, 2</xref><xref ref-type="fig" rid="F3">, 3</xref><xref ref-type="fig" rid="F4">, 4</xref></tp:nomenclature><tp:treatment-sec sec-type="material" id="SECID0E6LAE"><title>Type.</title><p>China. Fujian: Yongtai County, Fuquan Town, elevation 95 m, <named-content xmlns:xlink="http://www.w3.org/1999/xlink" content-type="dwc:verbatimCoordinates" xlink:type="simple"><named-content content-type="geo-json" specific-use="{&#34;type&#34;:&#34;Point&#34;,&#34;coordinates&#34;:[118.866667,25.850000]}" id="NCID0EIMAE" xlink:type="simple">25°51'N, 118°52'E</named-content></named-content>, 2 January 2022, <italic>Bing-Hua Chen</italic> CBH 04587 (Holotype, FNU!, barcode FNU0041314; isotypes FNU!, Barcode FNU0041315).</p></tp:treatment-sec><tp:treatment-sec sec-type="diagnosis" id="SECID0EPMAE"><title>Diagnosis.</title><p><italic><tp:taxon-name><tp:taxon-name-part taxon-name-part-type="genus" reg="Terniopsis">Terniopsis</tp:taxon-name-part><tp:taxon-name-part taxon-name-part-type="species" reg="yongtaiensis">yongtaiensis</tp:taxon-name-part></tp:taxon-name></italic> is similar to <italic><tp:taxon-name><tp:taxon-name-part taxon-name-part-type="genus" reg="Terniopsis">T.</tp:taxon-name-part><tp:taxon-name-part taxon-name-part-type="species" reg="heterostaminata">heterostaminata</tp:taxon-name-part></tp:taxon-name></italic>, a remarkable species from Thailand, by having single flower per flowering ramulus, similar ovary length, same shape of stigma and capsule. However, <italic><tp:taxon-name><tp:taxon-name-part taxon-name-part-type="genus" reg="Terniopsis">T.</tp:taxon-name-part><tp:taxon-name-part taxon-name-part-type="species" reg="yongtaiensis">yongtaiensis</tp:taxon-name-part></tp:taxon-name></italic> has 2 fertile stamens, less number (1 <italic>vs.</italic> 1–3) but longer (13.0–21.9 mm <italic>vs.</italic>1.4–14 mm) vegetative ramuli, less (1–2 vs. 1–4) but shorter (1.8–5.5 mm <italic>vs.</italic> 1.2–15 mm) flowering ramuli, shorter (1.1–2.5 mm <italic>vs.</italic> 1.7–7 mm) pedicels, shorter (1.9–3.1 mm <italic>vs.</italic> 2.5–8 mm) capsule-stalk, and shorter (1.1–1.3 mm <italic>vs.</italic> 1.5–3 mm) stamens.</p><p>The variations in morphology between <italic><tp:taxon-name><tp:taxon-name-part taxon-name-part-type="genus" reg="Terniopsis">T.</tp:taxon-name-part><tp:taxon-name-part taxon-name-part-type="species" reg="yongtaiensis">yongtaiensis</tp:taxon-name-part></tp:taxon-name></italic> and the other two <italic><tp:taxon-name><tp:taxon-name-part taxon-name-part-type="genus" reg="Terniopsis">Terniopsis</tp:taxon-name-part></tp:taxon-name></italic> species from China, <italic><tp:taxon-name><tp:taxon-name-part taxon-name-part-type="genus" reg="Terniopsis">T.</tp:taxon-name-part><tp:taxon-name-part taxon-name-part-type="species" reg="sessilis">sessilis</tp:taxon-name-part></tp:taxon-name></italic> and <italic><tp:taxon-name><tp:taxon-name-part taxon-name-part-type="genus" reg="Terniopsis">T.</tp:taxon-name-part><tp:taxon-name-part taxon-name-part-type="species" reg="daoyinensis">daoyinensis</tp:taxon-name-part></tp:taxon-name></italic>, are more obvious. <italic><tp:taxon-name><tp:taxon-name-part taxon-name-part-type="genus" reg="Terniopsis">T.</tp:taxon-name-part><tp:taxon-name-part taxon-name-part-type="species" reg="yongtaiensis">yongtaiensis</tp:taxon-name-part></tp:taxon-name></italic> shows clear differentiation between vegetative and reproductive stems, the erectness of the ramuli, and the characteristics of flower and fruit are distinctive from those of <italic><tp:taxon-name><tp:taxon-name-part taxon-name-part-type="genus" reg="Terniopsis">T.</tp:taxon-name-part><tp:taxon-name-part taxon-name-part-type="species" reg="sessilis">sessilis</tp:taxon-name-part></tp:taxon-name></italic> from Changting County, Fujian Province (Table <xref ref-type="table" rid="T1">1</xref>, Suppl. material <xref ref-type="supplementary-material" rid="S1">1</xref>: Figs S2–S4). However, <italic><tp:taxon-name><tp:taxon-name-part taxon-name-part-type="genus" reg="Terniopsis">T.</tp:taxon-name-part><tp:taxon-name-part taxon-name-part-type="species" reg="daoyinensis">daoyinensis</tp:taxon-name-part></tp:taxon-name></italic> from Hainan differs significantly from other species of the genus by its long (up to 1 mm) and distinctly multi-furcated stigmas (Table <xref ref-type="table" rid="T1">1</xref>).</p><table-wrap id="T1" position="float" orientation="portrait"><label>Table 1.</label><caption><p>Comparison of two phylogenetically closely related and two other domestic species of <italic><tp:taxon-name><tp:taxon-name-part taxon-name-part-type="genus" reg="Terniopsis">Terniopsis</tp:taxon-name-part></tp:taxon-name></italic> from China.</p></caption><table id="TID0EVPBG" rules="all"><tbody><tr><th rowspan="1" colspan="1">Characteristics</th><th rowspan="1" colspan="1">
                      <italic>
                        <tp:taxon-name><tp:taxon-name-part taxon-name-part-type="genus" reg="Terniopsis">T.</tp:taxon-name-part><tp:taxon-name-part taxon-name-part-type="species" reg="yongtaiensis">yongtaiensis</tp:taxon-name-part></tp:taxon-name>
                      </italic>
                    </th><th rowspan="1" colspan="1">
                      <italic>
                        <tp:taxon-name><tp:taxon-name-part taxon-name-part-type="genus" reg="Terniopsis">T.</tp:taxon-name-part><tp:taxon-name-part taxon-name-part-type="species" reg="heterostaminata">heterostaminata</tp:taxon-name-part></tp:taxon-name>
                      </italic>
                    </th><th rowspan="1" colspan="1">
                      <italic>
                        <tp:taxon-name><tp:taxon-name-part taxon-name-part-type="genus" reg="Terniopsis">T.</tp:taxon-name-part><tp:taxon-name-part taxon-name-part-type="species" reg="sessilis">sessilis</tp:taxon-name-part></tp:taxon-name>
                      </italic>
                    </th><th rowspan="1" colspan="1">
                      <italic>
                        <tp:taxon-name><tp:taxon-name-part taxon-name-part-type="genus" reg="Terniopsis">T.</tp:taxon-name-part><tp:taxon-name-part taxon-name-part-type="species" reg="daoyinensis">daoyinensis</tp:taxon-name-part></tp:taxon-name>
                      </italic>
                    </th></tr><tr><td rowspan="1" colspan="1">Root width (mm)</td><td rowspan="1" colspan="1">0.3–1.1</td><td rowspan="1" colspan="1">0.4–1.6</td><td rowspan="1" colspan="1">1–1.5</td><td rowspan="1" colspan="1">1–3</td></tr><tr><td rowspan="1" colspan="1">Root color</td><td rowspan="1" colspan="1">blackish-green</td><td rowspan="1" colspan="1">/</td><td rowspan="1" colspan="1">purplish- red</td><td rowspan="1" colspan="1">/</td></tr><tr><td rowspan="1" colspan="1">vegetative ramulus number</td><td rowspan="1" colspan="1">1</td><td rowspan="1" colspan="1">1–or2–(or3)</td><td rowspan="1" colspan="1">1</td><td rowspan="1" colspan="1">1</td></tr><tr><td rowspan="1" colspan="1">Flowering shoot associated ramulus number</td><td rowspan="1" colspan="1">1–2</td><td rowspan="1" colspan="1">1–4</td><td rowspan="1" colspan="1">1</td><td rowspan="1" colspan="1">2–or3</td></tr><tr><td rowspan="1" colspan="1">Ramulus length (mm)</td><td rowspan="1" colspan="1">1.8–22</td><td rowspan="1" colspan="1">1.4–14</td><td rowspan="1" colspan="1">7–9</td><td rowspan="1" colspan="1">3–30</td></tr><tr><td rowspan="1" colspan="1">Flower number per flowering shoot</td><td rowspan="1" colspan="1">1</td><td rowspan="1" colspan="1">1</td><td rowspan="1" colspan="1">1–2</td><td rowspan="1" colspan="1">1</td></tr><tr><td rowspan="1" colspan="1">Pedicel length (mm)</td><td rowspan="1" colspan="1">1.1–2.5</td><td rowspan="1" colspan="1">1.7–7</td><td rowspan="1" colspan="1">ca. 1.2</td><td rowspan="1" colspan="1">4–10</td></tr><tr><td rowspan="1" colspan="1">Capsule-stalk length (mm)</td><td rowspan="1" colspan="1">1.9–3.1</td><td rowspan="1" colspan="1">2.5–8</td><td rowspan="1" colspan="1">ca. 1</td><td rowspan="1" colspan="1">5–10</td></tr><tr><td rowspan="1" colspan="1">Stamen number</td><td rowspan="1" colspan="1">2</td><td rowspan="1" colspan="1">2 (rarely 3)</td><td rowspan="1" colspan="1">2,3</td><td rowspan="1" colspan="1">3</td></tr><tr><td rowspan="1" colspan="1">Stamen length (mm)</td><td rowspan="1" colspan="1">1.1–1.3</td><td rowspan="1" colspan="1">1.5–3</td><td rowspan="1" colspan="1">0.9–2.5</td><td rowspan="1" colspan="1">2–4</td></tr><tr><td rowspan="1" colspan="1">Ovary length (mm)</td><td rowspan="1" colspan="1">0.9–1.4</td><td rowspan="1" colspan="1">0.9–1.5</td><td rowspan="1" colspan="1">0.6–0.8</td><td rowspan="1" colspan="1">1.5–2</td></tr><tr><td rowspan="1" colspan="1">Stigma length (mm)</td><td rowspan="1" colspan="1">0.5</td><td rowspan="1" colspan="1">0.2–0.5</td><td rowspan="1" colspan="1">0.1–0.2</td><td rowspan="1" colspan="1">1</td></tr><tr><td rowspan="1" colspan="1">Stigma shape</td><td rowspan="1" colspan="1">Cristate</td><td rowspan="1" colspan="1">Cristate</td><td rowspan="1" colspan="1">cristate</td><td rowspan="1" colspan="1">multi-furcate</td></tr><tr><td rowspan="1" colspan="1">Capsule shape</td><td rowspan="1" colspan="1">Obovoid</td><td rowspan="1" colspan="1">Obovoid</td><td rowspan="1" colspan="1">elliptical</td><td rowspan="1" colspan="1">oblong-obovoid</td></tr><tr><td rowspan="1" colspan="1">Distribution</td><td rowspan="1" colspan="1">China</td><td rowspan="1" colspan="1">Thailand, Laos</td><td rowspan="1" colspan="1">China</td><td rowspan="1" colspan="1">China</td></tr></tbody></table></table-wrap></tp:treatment-sec><tp:treatment-sec sec-type="description" id="SECID0EF2AE"><title>Description.</title><p>Perennial herbs. Ribbon-like roots, flattened to subcylindrical, 0.59 (0.30–1.07) mm wide, 0.58 mm thick, monopodially branched, adhering to rock surface, dark green in water, turns purplish-red or brick-red at flowering or when water is shallow; vegetative ramuli on both flanks of roots, upright, 17.58 (3.00–21.90) mm long, ca. 0.28 mm wide; leaves 48 (39–55), elliptic or spatulate, flattened, sessile, entire, subdistichous; the top leaves are usually larger than the basal ones, 1.73 (0.96–1.66) mm long, 0.65 (0.56–0.76) mm wide, the basal leaves gradually fall off during growth; flowering shoots grow lateral to vegetative ramuli, with a single flower and 1–2 associated upright ramuli, 3.14 (1.76–5.53) mm long, 0.31 mm wide, each has 24 (17–32) leaves, 0.93 (0.61–1.24) mm long, 0.53 (0.35–0.75) wide, elliptic or broad-ovate, tristichous, subequal, smaller than leaves on vegetative remuli (Fig. <xref ref-type="fig" rid="F1">1</xref>), all ramuli and leaves wither when fruiting. Flowers bisexual, small, solitary, petiolate, grows in axils of first leaves at base of flowering shoots; bracts 2, helmet-shaped, thinly membranous, pink or light red, 1.27 (1.08–1.61) mm long, 1.09 (0.80–1.45) mm wide; pedicel, 1.58 (1.13–2.52) mm long, ca. 0.41 mm in diameter; tepals, ca. 1.05 mm long, ca. 1.12 mm wide, shallowly lobed, lobes 3, red purple, semicircular, ca. 0.42 mm long, ca. 0.68 mm wide, lower part of tepals unite urceolated, turns to white when flowering; stamens 2, 1.21 (1.14–1.33) mm long, with introrse anthers, less than the perianth lobes, short filaments, segregate, base attached to ovary, 0.59 mm long; anthers 4, elliptic, 0.61 mm long, endocentric, rounded at the base. Ovaries elliptic, 3-locular, 1.13 (0.94–1.39) mm long, 1.03 (0.90–1.22) mm wide; ovules, 34 per locule; stigmas 3, padded, cristate, 0.16 mm tall, 0.49 mm long, 0.43 mm wide (Fig. <xref ref-type="fig" rid="F2">2</xref>). Capsule, 9-ribbed, obovoid, 1.15 (1.01–1.52) mm long, 0.98 (0.78–1.25) mm wide, fissured into 3 equal pieces at maturity; Capsules stalked, 2.48 (1.87–3.07) mm long; seeds ca. 25, green, teardrop-shaped, slightly concave at top, 0.21 (0.19– 0.24) mm long (Fig. <xref ref-type="fig" rid="F3">3</xref>).</p><fig id="F1" position="float" orientation="portrait"><object-id xmlns:xlink="http://www.w3.org/1999/xlink" content-type="doi" xlink:type="simple">10.3897/phytokeys.194.83080.figure1</object-id><object-id xmlns:xlink="http://www.w3.org/1999/xlink" content-type="arpha" xlink:type="simple">6A891A49-55F7-5EF6-857C-361F2A4F7ECB</object-id><label>Figure 1.</label><caption><p><bold>A</bold> habitat <bold>B</bold> vegetative ramulus, upright, subdistichous (photo in aquarium) <bold>C</bold> leaf on the vegetative ramulus <bold>D</bold> leaf on the fertile ramulus <bold>E</bold> vegetative ramulus (left, long) and fertile ramulus (right,short) <bold>F</bold> fertile ramulus with tristichous leaves <bold>G</bold> flattened ribbon-like roots, (dark green in water) <bold>H</bold> subcylindrical roots (purplish-red at flowering or when water is shallow). Scale bars: 4 mm (<bold>B, H</bold>); 0.4 mm (<bold>C, D</bold>); 2 mm (<bold>E, G</bold>); 0.2 mm (<bold>F</bold>).</p></caption><graphic xmlns:xlink="http://www.w3.org/1999/xlink" xlink:href="phytokeys-194-105-g001.jpg" position="float" orientation="portrait" xlink:type="simple" id="oo_673905.jpg"><uri content-type="original_file" xlink:type="simple">https://binary.pensoft.net/fig/673905</uri></graphic></fig><fig id="F2" position="float" orientation="portrait"><object-id xmlns:xlink="http://www.w3.org/1999/xlink" content-type="doi" xlink:type="simple">10.3897/phytokeys.194.83080.figure2</object-id><object-id xmlns:xlink="http://www.w3.org/1999/xlink" content-type="arpha" xlink:type="simple">D6DF17D8-993A-58BD-AE99-F6749284C908</object-id><label>Figure 2.</label><caption><p><bold>A</bold> branched flattened root with vegetative ramuli (red arrow) and young flower (shoot) on flank (photo in aquarium) <bold>B, C</bold> flower bud above bracts associated with short shoots (2-ramuli), showing leaves in 3 ranks <bold>D</bold> Young shoot associated with two ramuli and broken vegetative ramulus <bold>E</bold> flowers <bold>F</bold> two flowers at anthesis, showing withered ramuli <bold>G</bold> flower subtended with 2 bracts at base and associated with ramuli, showing pedicel and urceolate corolla <bold>H</bold> bract <bold>I</bold> tepal <bold>J</bold> flower with 2 stamens <bold>K</bold> stamen <bold>L</bold> top oblique view of flower, showing 3 cristate stigmas <bold>M</bold> cross section of the ovary, showing three locules. Scale bars: 5 mm (<bold>A, E</bold>); 1 mm (<bold>B–D, F, G</bold>); 250 μm (<bold>H, I, J, L</bold>); 100 μm (<bold>K</bold>); 200 μm (<bold>M</bold>).</p></caption><graphic xmlns:xlink="http://www.w3.org/1999/xlink" xlink:href="phytokeys-194-105-g002.jpg" position="float" orientation="portrait" xlink:type="simple" id="oo_673906.jpg"><uri content-type="original_file" xlink:type="simple">https://binary.pensoft.net/fig/673906</uri></graphic></fig><fig id="F3" position="float" orientation="portrait"><object-id xmlns:xlink="http://www.w3.org/1999/xlink" content-type="doi" xlink:type="simple">10.3897/phytokeys.194.83080.figure3</object-id><object-id xmlns:xlink="http://www.w3.org/1999/xlink" content-type="arpha" xlink:type="simple">E5000E81-58AA-5FCE-9AB3-31135C17B555</object-id><label>Figure 3.</label><caption><p><italic><tp:taxon-name><tp:taxon-name-part taxon-name-part-type="genus" reg="Terniopsis">Terniopsis</tp:taxon-name-part><tp:taxon-name-part taxon-name-part-type="species" reg="yongtaiensis">yongtaiensis</tp:taxon-name-part></tp:taxon-name></italic><bold>A</bold> plants attached to stone surfaces in patches, withered after fruiting, banded-roots visible, in the dry season when the river level is reduced <bold>B</bold> habitat, showing ripe or nearly ripe fruits and withered roots <bold>C, D</bold> stalked fruit <bold>E</bold> fruit with 9 ribs <bold>F</bold> ripe fruits with dehiscent capsule, showing 3 lobes <bold>G</bold> seeds. Scale bars: 2 mm (<bold>B</bold>); 1 mm (<bold>C</bold>); 0.5 mm (<bold>D, E</bold>); 100 μm (<bold>F</bold>).</p></caption><graphic xmlns:xlink="http://www.w3.org/1999/xlink" xlink:href="phytokeys-194-105-g003.jpg" position="float" orientation="portrait" xlink:type="simple" id="oo_673907.jpg"><uri content-type="original_file" xlink:type="simple">https://binary.pensoft.net/fig/673907</uri></graphic></fig><p>Florescence December to January, fruiting season January to February.</p></tp:treatment-sec><tp:treatment-sec sec-type="distribution" id="SECID0EY6AE"><title>Distribution, habitat and conservation status.</title><p><italic><tp:taxon-name><tp:taxon-name-part taxon-name-part-type="genus" reg="Terniopsis">Terniopsis</tp:taxon-name-part><tp:taxon-name-part taxon-name-part-type="species" reg="yongtaiensis">yongtaiensis</tp:taxon-name-part></tp:taxon-name></italic> is only known from Yongtai, Fujian, China (Suppl. material <xref ref-type="supplementary-material" rid="S1">1</xref>: Fig. S1), where it grows on rocks in unpolluted streams, sometimes covering the entire surface of the rock. Many other plants grow in the surrounding habitat, whose tree layer includes <italic><tp:taxon-name><tp:taxon-name-part taxon-name-part-type="genus" reg="Ficus">Ficus</tp:taxon-name-part><tp:taxon-name-part taxon-name-part-type="species" reg="microcarpa">microcarpa</tp:taxon-name-part></tp:taxon-name></italic> L. f. (<tp:taxon-name><tp:taxon-name-part taxon-name-part-type="family">Moraceae</tp:taxon-name-part></tp:taxon-name>), <italic><tp:taxon-name><tp:taxon-name-part taxon-name-part-type="genus" reg="Prunus">Prunus</tp:taxon-name-part><tp:taxon-name-part taxon-name-part-type="species" reg="mume">mume</tp:taxon-name-part></tp:taxon-name></italic> Sieb. (<tp:taxon-name><tp:taxon-name-part taxon-name-part-type="family">Rosaceae</tp:taxon-name-part></tp:taxon-name>), <italic><tp:taxon-name><tp:taxon-name-part taxon-name-part-type="genus" reg="Rhus">Rhus</tp:taxon-name-part><tp:taxon-name-part taxon-name-part-type="species" reg="chinensis">chinensis</tp:taxon-name-part></tp:taxon-name></italic> Mill. <tp:taxon-name><tp:taxon-name-part taxon-name-part-type="family">Anacardiaceae</tp:taxon-name-part></tp:taxon-name>, <italic><tp:taxon-name><tp:taxon-name-part taxon-name-part-type="genus" reg="Schefflera">Schefflera</tp:taxon-name-part><tp:taxon-name-part taxon-name-part-type="species" reg="heptaphylla">heptaphylla</tp:taxon-name-part></tp:taxon-name></italic> (Linnaeus) Frodin (<tp:taxon-name><tp:taxon-name-part taxon-name-part-type="family">Araliaceae</tp:taxon-name-part></tp:taxon-name>) and others;the shrub layer includes <italic><tp:taxon-name><tp:taxon-name-part taxon-name-part-type="genus" reg="Ficus">Ficus</tp:taxon-name-part><tp:taxon-name-part taxon-name-part-type="species" reg="erecta">erecta</tp:taxon-name-part></tp:taxon-name></italic> Thunb. (<tp:taxon-name><tp:taxon-name-part taxon-name-part-type="family">Moraceae</tp:taxon-name-part></tp:taxon-name>), <italic><tp:taxon-name><tp:taxon-name-part taxon-name-part-type="genus" reg="Callicarpa">Callicarpa</tp:taxon-name-part><tp:taxon-name-part taxon-name-part-type="species" reg="kochiana">kochiana</tp:taxon-name-part></tp:taxon-name></italic> Makino (<tp:taxon-name><tp:taxon-name-part taxon-name-part-type="family">Lamiaceae</tp:taxon-name-part></tp:taxon-name>), <italic><tp:taxon-name><tp:taxon-name-part taxon-name-part-type="genus" reg="Buddleja">Buddleja</tp:taxon-name-part><tp:taxon-name-part taxon-name-part-type="species" reg="asiatica">asiatica</tp:taxon-name-part></tp:taxon-name></italic> Lour. (<tp:taxon-name><tp:taxon-name-part taxon-name-part-type="family">Scrophulariaceae</tp:taxon-name-part></tp:taxon-name>), <italic>Adina rubella</italic> Hance (<tp:taxon-name><tp:taxon-name-part taxon-name-part-type="family">Rubiaceae</tp:taxon-name-part></tp:taxon-name>) and others; the vegetation layer includes <italic><tp:taxon-name><tp:taxon-name-part taxon-name-part-type="genus" reg="Polygonum">Polygonum</tp:taxon-name-part><tp:taxon-name-part taxon-name-part-type="species" reg="lapathifolium">lapathifolium</tp:taxon-name-part></tp:taxon-name></italic> L. (<tp:taxon-name><tp:taxon-name-part taxon-name-part-type="family">Polygonaceae</tp:taxon-name-part></tp:taxon-name>), <italic><tp:taxon-name><tp:taxon-name-part taxon-name-part-type="genus" reg="Polygonum">P.</tp:taxon-name-part><tp:taxon-name-part taxon-name-part-type="species" reg="chinense">chinense</tp:taxon-name-part></tp:taxon-name></italic> L. (<tp:taxon-name><tp:taxon-name-part taxon-name-part-type="family">Polygonaceae</tp:taxon-name-part></tp:taxon-name>), <italic><tp:taxon-name><tp:taxon-name-part taxon-name-part-type="genus" reg="Rubus">Rubus</tp:taxon-name-part><tp:taxon-name-part taxon-name-part-type="species" reg="hirsutus">hirsutus</tp:taxon-name-part></tp:taxon-name></italic> Thunb.(<tp:taxon-name><tp:taxon-name-part taxon-name-part-type="family">Rosaceae</tp:taxon-name-part></tp:taxon-name>), <italic><tp:taxon-name><tp:taxon-name-part taxon-name-part-type="genus" reg="Ludwigia">Ludwigia</tp:taxon-name-part><tp:taxon-name-part taxon-name-part-type="species" reg="epilobioides">epilobioides</tp:taxon-name-part></tp:taxon-name></italic> Maxim.(<tp:taxon-name><tp:taxon-name-part taxon-name-part-type="family">Onagraceae</tp:taxon-name-part></tp:taxon-name>), <italic><tp:taxon-name><tp:taxon-name-part taxon-name-part-type="genus" reg="Colocasia">Colocasia</tp:taxon-name-part><tp:taxon-name-part taxon-name-part-type="species" reg="antiquorum">antiquorum</tp:taxon-name-part></tp:taxon-name></italic> Schott (<tp:taxon-name><tp:taxon-name-part taxon-name-part-type="family">Araceae</tp:taxon-name-part></tp:taxon-name>), <italic><tp:taxon-name><tp:taxon-name-part taxon-name-part-type="genus" reg="Panicum">Panicum</tp:taxon-name-part><tp:taxon-name-part taxon-name-part-type="species" reg="repens">repens</tp:taxon-name-part></tp:taxon-name></italic> L. (<tp:taxon-name><tp:taxon-name-part taxon-name-part-type="family">Poaceae</tp:taxon-name-part></tp:taxon-name>), <italic><tp:taxon-name><tp:taxon-name-part taxon-name-part-type="genus" reg="Miscanthus">Miscanthus</tp:taxon-name-part><tp:taxon-name-part taxon-name-part-type="species" reg="floridulus">floridulus</tp:taxon-name-part></tp:taxon-name></italic> (Lab.) Warb. ex Schum et Laut. (<tp:taxon-name><tp:taxon-name-part taxon-name-part-type="family">Poaceae</tp:taxon-name-part></tp:taxon-name>), <italic><tp:taxon-name><tp:taxon-name-part taxon-name-part-type="genus" reg="Neyraudia">Neyraudia</tp:taxon-name-part><tp:taxon-name-part taxon-name-part-type="species" reg="reynaudiana">reynaudiana</tp:taxon-name-part></tp:taxon-name></italic> (kunth.) Keng (<tp:taxon-name><tp:taxon-name-part taxon-name-part-type="family">Poaceae</tp:taxon-name-part></tp:taxon-name>), <italic><tp:taxon-name><tp:taxon-name-part taxon-name-part-type="genus" reg="Isachne">Isachne</tp:taxon-name-part><tp:taxon-name-part taxon-name-part-type="species" reg="globosa">globosa</tp:taxon-name-part></tp:taxon-name></italic> (Thunb.) Kuntze (<tp:taxon-name><tp:taxon-name-part taxon-name-part-type="family">Poaceae</tp:taxon-name-part></tp:taxon-name>), <italic><tp:taxon-name><tp:taxon-name-part taxon-name-part-type="genus" reg="Saccharum">Saccharum</tp:taxon-name-part><tp:taxon-name-part taxon-name-part-type="species" reg="arundinaceum">arundinaceum</tp:taxon-name-part></tp:taxon-name></italic> Retz. (<tp:taxon-name><tp:taxon-name-part taxon-name-part-type="family">Poaceae</tp:taxon-name-part></tp:taxon-name>), <italic><tp:taxon-name><tp:taxon-name-part taxon-name-part-type="genus" reg="Commelina">Commelina</tp:taxon-name-part><tp:taxon-name-part taxon-name-part-type="species" reg="communis">communis</tp:taxon-name-part></tp:taxon-name></italic> L. (<tp:taxon-name><tp:taxon-name-part taxon-name-part-type="family">Commelinaceae</tp:taxon-name-part></tp:taxon-name>), <italic><tp:taxon-name><tp:taxon-name-part taxon-name-part-type="genus" reg="Musa">Musa</tp:taxon-name-part><tp:taxon-name-part taxon-name-part-type="species" reg="nana">nana</tp:taxon-name-part></tp:taxon-name></italic> Lour. (<tp:taxon-name><tp:taxon-name-part taxon-name-part-type="family">Musaceae</tp:taxon-name-part></tp:taxon-name>) and others; the interlayer plants includes <italic><tp:taxon-name><tp:taxon-name-part taxon-name-part-type="genus" reg="Cocculus">Cocculus</tp:taxon-name-part><tp:taxon-name-part taxon-name-part-type="species" reg="orbiculatus">orbiculatus</tp:taxon-name-part></tp:taxon-name></italic> (L.) DC. (<tp:taxon-name><tp:taxon-name-part taxon-name-part-type="family">Menispermaceae</tp:taxon-name-part></tp:taxon-name>), <italic><tp:taxon-name><tp:taxon-name-part taxon-name-part-type="genus" reg="Pueraria">Pueraria</tp:taxon-name-part><tp:taxon-name-part taxon-name-part-type="species" reg="montana">montana</tp:taxon-name-part></tp:taxon-name></italic> (Loureiro) Merrill (<tp:taxon-name><tp:taxon-name-part taxon-name-part-type="family">Fabaceae</tp:taxon-name-part></tp:taxon-name>) and others; and some exotic plants includes <italic><tp:taxon-name><tp:taxon-name-part taxon-name-part-type="genus" reg="Alternanthera">Alternanthera</tp:taxon-name-part><tp:taxon-name-part taxon-name-part-type="species" reg="philoxeroides">philoxeroides</tp:taxon-name-part></tp:taxon-name></italic> (Mart.) Griseb. (<tp:taxon-name><tp:taxon-name-part taxon-name-part-type="family">Amaranthaceae</tp:taxon-name-part></tp:taxon-name>), <italic><tp:taxon-name><tp:taxon-name-part taxon-name-part-type="genus" reg="Myriophyllum">Myriophyllum</tp:taxon-name-part><tp:taxon-name-part taxon-name-part-type="species" reg="aquaticum">aquaticum</tp:taxon-name-part></tp:taxon-name></italic> (Vell.) Verdc. (<tp:taxon-name><tp:taxon-name-part taxon-name-part-type="family">Haloragaceae</tp:taxon-name-part></tp:taxon-name>), <italic><tp:taxon-name><tp:taxon-name-part taxon-name-part-type="genus" reg="Bidens">Bidens</tp:taxon-name-part><tp:taxon-name-part taxon-name-part-type="species" reg="pilosa">pilosa</tp:taxon-name-part></tp:taxon-name></italic> L. (<tp:taxon-name><tp:taxon-name-part taxon-name-part-type="family">Asteraceae</tp:taxon-name-part></tp:taxon-name>) and others.</p><p><italic>Conservation status</italic>: According to our investigation, <italic><tp:taxon-name><tp:taxon-name-part taxon-name-part-type="genus" reg="Terniopsis">Terniopsis</tp:taxon-name-part><tp:taxon-name-part taxon-name-part-type="species" reg="yongtaiensis">yongtaiensis</tp:taxon-name-part></tp:taxon-name></italic> was only found in a stream in Yongtai County, Fujian Province, China and hence, we suggest its placement in the Data Deficient category of <xref ref-type="bibr" rid="B13">IUCN (2022)</xref>. In addition, according to the Updated List of National Key Protected Wild Plants (Decree No. 15) by the country’s State Forestry and Grassland Administration and the Ministry of Agriculture and Rural Affairs, all of the known genera of <tp:taxon-name><tp:taxon-name-part taxon-name-part-type="family">Podostemaceae</tp:taxon-name-part></tp:taxon-name> found in China are classified as under national secondary protection. This new species should also be included on the national secondary protection list during the upcoming revision process.</p><table-wrap id="T2" position="float" orientation="portrait"><label>Table 2.</label><caption><p>Gene contents in the plastid genome of <italic><tp:taxon-name><tp:taxon-name-part taxon-name-part-type="genus" reg="Terniopsis">Terniopsis</tp:taxon-name-part><tp:taxon-name-part taxon-name-part-type="species" reg="yongtaiensis">yongtaiensis</tp:taxon-name-part></tp:taxon-name></italic>.</p></caption><table id="TID0ELCAI" rules="all"><tbody><tr><th rowspan="1" colspan="1">Category, Group of Genes</th><th rowspan="1" colspan="1">Gene Names</th></tr><tr><td rowspan="1" colspan="2"><bold>Photosynthesis</bold>:</td></tr><tr><td rowspan="1" colspan="1">Subunits of ATP synthase</td><td rowspan="1" colspan="1"><italic>atpA</italic>, <italic>atpB</italic>, <italic>atpE</italic>, <italic>atpF</italic>*, <italic>atpH</italic>, <italic>atpI</italic></td></tr><tr><td rowspan="1" colspan="1">Subunits of NADH dehydrogenase</td><td rowspan="1" colspan="1"><italic>ndhA</italic>*, <italic>ndhB</italic>*(x2), <italic>ndhC</italic>, <italic>ndhD</italic>, <italic>ndhE</italic>, <italic>ndhF</italic>, <italic>ndhG</italic>, <italic>ndhH</italic>, <italic>ndhI</italic>, <italic>ndhJ</italic>, <italic>ndhK</italic></td></tr><tr><td rowspan="1" colspan="1">Cytochrome b/f complex</td><td rowspan="1" colspan="1"><italic>petA</italic>, <italic>pet</italic>B*, <italic>petD</italic>*, <italic>petG</italic>, <italic>petL</italic>, <italic>petN</italic></td></tr><tr><td rowspan="1" colspan="1">Subunits of photosystem I</td><td rowspan="1" colspan="1"><italic>psaA</italic>, <italic>psaB</italic>, <italic>psaC</italic>, <italic>psaI</italic>, <italic>psaJ</italic></td></tr><tr><td rowspan="1" colspan="1">Subunits of photosystem II</td><td rowspan="1" colspan="1">psbA, psbB, psbC, psbD, psbE, psbF, psbH, psbI, psbK, <italic>psbJ</italic>, <italic>psbL</italic>, <italic>psbM</italic>, <italic>psbN</italic>, <italic>psbT</italic></td></tr><tr><td rowspan="1" colspan="1">Large subunit of rubisco</td><td rowspan="1" colspan="1">
                      <italic>rbcL</italic>
                    </td></tr><tr><td rowspan="1" colspan="2"><bold>Other genes</bold>:</td></tr><tr><td rowspan="1" colspan="1">Subunit of Acetyl-CoA-carboxylase</td><td rowspan="1" colspan="1">
                      <italic>accD</italic>
                    </td></tr><tr><td rowspan="1" colspan="1">c-type cytochrome synthesis gene</td><td rowspan="1" colspan="1">
                      <italic>ccsA</italic>
                    </td></tr><tr><td rowspan="1" colspan="1">Envelope membrane protein</td><td rowspan="1" colspan="1">
                      <italic>cemA</italic>
                    </td></tr><tr><td rowspan="1" colspan="1">Maturase</td><td rowspan="1" colspan="1">
                      <italic>matK</italic>
                    </td></tr><tr><td rowspan="1" colspan="2"><bold>Self-replication</bold>:</td></tr><tr><td rowspan="1" colspan="1">Large subunit of ribosome</td><td rowspan="1" colspan="1"><italic>rpl2</italic>*(x2), <italic>rpl14</italic>, <italic>rpl16</italic>*, <italic>rpl20</italic>, <italic>rpl23</italic> (x2), <italic>rpl33</italic>, <italic>rpl36</italic></td></tr><tr><td rowspan="1" colspan="1">DNA dependent RNA polymerase</td><td rowspan="1" colspan="1"><italic>rpoA</italic>, <italic>rpoB</italic>, <italic>rpoC1</italic>*, <italic>rpoC2</italic></td></tr><tr><td rowspan="1" colspan="1">Small subunit of ribosome</td><td rowspan="1" colspan="1"><italic>rps2</italic>, <italic>rps3</italic>, <italic>rps4</italic>, <italic>rps7</italic> (x2), <italic>rps8</italic>, <italic>rps11</italic>, <italic>rps12</italic>*<sup>a</sup> (x2), <italic>rps14</italic>, <italic>rps 15</italic>, <italic>rps18</italic>, <italic>rps19</italic></td></tr><tr><td rowspan="1" colspan="1">rRNA Genes</td><td rowspan="1" colspan="1"><italic>rrn4.5S</italic> (x2), <italic>rrn5S</italic> (x2), <italic>rrn16S</italic> (x2), <italic>rrn23S</italic>*(x2)</td></tr><tr><td rowspan="1" colspan="1">tRNA Genes</td><td rowspan="1" colspan="1"><italic>trnA-UGC</italic>*(x2), <italic>trnC-GCA</italic>, <italic>trnD-GUC</italic>, <italic>trnE-UU</italic>C, <italic>trnF-GAA</italic>, <italic>trnfM-CAU</italic>, <italic>trnG-GCC</italic>, <italic>trnH-GUG</italic>, <italic>trnI-GAU</italic>*(x2), <italic>trnI-CAU</italic> (x2), <italic>trnK-UUU</italic>*, <italic>trnL-CAA</italic> (x2), <italic>trnL-UAA</italic>*, <italic>trnL-UAG</italic>, <italic>trnM-CAU</italic>, <italic>trnN-GUU</italic> (x2), <italic>trnP-UGG</italic>, <italic>trnQ-UUG</italic>, <italic>trnR-ACG</italic> (x2),<italic>trnR-UCU</italic>,<italic>trnS-UGA</italic>*,<italic>trnS-GC</italic>U,<italic>trnS-GGA</italic>, <italic>trnT-CGU</italic>, <italic>trnT-GGU</italic>, <italic>trnT-UGU</italic>, <italic>trnV-GAC</italic> (x2), <italic>trnV-UAC</italic>*, <italic>trn W-CCA</italic>, <italic>trnY-GUA</italic></td></tr><tr><td rowspan="1" colspan="2"><bold>Unknown function</bold>:</td></tr><tr><td rowspan="1" colspan="1">Conserved open reading frames</td><td rowspan="1" colspan="1"><italic>ycf</italic>3*,<italic>ycf</italic>4, <italic>inf</italic>A</td></tr></tbody></table><table-wrap-foot><fn><p>Note:* genes containing introns; (x2) genes present as two copies in the IR regions;<sup>a</sup> indicates trans-spliced gene.</p></fn></table-wrap-foot></table-wrap><fig id="F4" position="float" orientation="portrait"><object-id xmlns:xlink="http://www.w3.org/1999/xlink" content-type="doi" xlink:type="simple">10.3897/phytokeys.194.83080.figure4</object-id><object-id xmlns:xlink="http://www.w3.org/1999/xlink" content-type="arpha" xlink:type="simple">D9806CC8-57D1-5D5C-AA94-9BCB9CCFFC78</object-id><label>Figure 4.</label><caption><p>Illustration of <italic><tp:taxon-name><tp:taxon-name-part taxon-name-part-type="genus" reg="Terniopsis">Terniopsis</tp:taxon-name-part><tp:taxon-name-part taxon-name-part-type="species" reg="yongtaiensis">yongtaiensis</tp:taxon-name-part></tp:taxon-name></italic><bold>A</bold> vegetative ramulus (left, long) and fertile ramulus (right, short) <bold>B</bold> flower bud above bracts associated with short shoots (2-ramuli) <bold>C</bold> flower subtended with 2 bracts at base and associated with ramulus <bold>D</bold> flower at anthesis, showing withered ramuli <bold>E</bold> fruit with 9 ribs <bold>F</bold> flower with urceolate corolla removed, 2 stamens on side of ovary <bold>G</bold> cristate stigmas <bold>H</bold> cross section of the ovary <bold>I</bold> stamen <bold>J</bold> seeds. Scales bars: 1 mm (<bold>A</bold>); 500 μm (<bold>B</bold>); 250 μm (<bold>C–H</bold>); 100 μm (<bold>I</bold>); 50 μm (<bold>J</bold>).</p></caption><graphic xmlns:xlink="http://www.w3.org/1999/xlink" xlink:href="phytokeys-194-105-g004.jpg" position="float" orientation="portrait" xlink:type="simple" id="oo_673908.jpg"><uri content-type="original_file" xlink:type="simple">https://binary.pensoft.net/fig/673908</uri></graphic></fig></tp:treatment-sec><tp:treatment-sec sec-type="etymology" id="SECID0EX2AG"><title>Etymology.</title><p>The epithet <italic><tp:taxon-name><tp:taxon-name-part taxon-name-part-type="genus" reg="Terniopsis"/><tp:taxon-name-part taxon-name-part-type="species" reg="yongtaiensis">yongtaiensis</tp:taxon-name-part></tp:taxon-name></italic> (永泰) refers to Yongtai County, Fujian Province where this new species was found.</p></tp:treatment-sec><tp:treatment-sec><!--Section generated to contain objects referenced in tp:taxon-treatment.--><supplementary-material xmlns:xlink="http://www.w3.org/1999/xlink" id="S1" position="float" orientation="portrait" xlink:type="simple"><object-id content-type="doi" xlink:type="simple">10.3897/phytokeys.194.83080.suppl1</object-id><object-id content-type="arpha" xlink:type="simple">401A6A0A-29EC-59DD-9B17-B06BC9E59146</object-id><label>Supplementary material 1</label><caption><p>Appendix</p></caption><statement content-type="dataType"><label>Data type</label><p>doc file</p></statement><statement content-type="notes"><label>Explanation note</label><p><bold>Fig. S1.</bold> Distribution of <italic><tp:taxon-name><tp:taxon-name-part taxon-name-part-type="genus" reg="Terniopsis">Terniopsis</tp:taxon-name-part><tp:taxon-name-part taxon-name-part-type="species" reg="yongtaiensis">yongtaiensis</tp:taxon-name-part></tp:taxon-name></italic>, <italic><tp:taxon-name><tp:taxon-name-part taxon-name-part-type="genus" reg="Terniopsis">T.</tp:taxon-name-part><tp:taxon-name-part taxon-name-part-type="species" reg="sessilis">sessilis</tp:taxon-name-part></tp:taxon-name></italic> and <italic><tp:taxon-name><tp:taxon-name-part taxon-name-part-type="genus" reg="Terniopsis">T.</tp:taxon-name-part><tp:taxon-name-part taxon-name-part-type="species" reg="daoyinensis">daoyinensis</tp:taxon-name-part></tp:taxon-name></italic> of genus <italic><tp:taxon-name><tp:taxon-name-part taxon-name-part-type="genus" reg="Terniopsis">Terniopsis</tp:taxon-name-part></tp:taxon-name></italic> from China. Legend ▲<italic><tp:taxon-name><tp:taxon-name-part taxon-name-part-type="genus" reg="Terniopsis">T.</tp:taxon-name-part><tp:taxon-name-part taxon-name-part-type="species" reg="yongtaiensis">yongtaiensis</tp:taxon-name-part></tp:taxon-name></italic>, ◆<italic><tp:taxon-name><tp:taxon-name-part taxon-name-part-type="genus" reg="Terniopsis">T.</tp:taxon-name-part><tp:taxon-name-part taxon-name-part-type="species" reg="sessilis">sessilis</tp:taxon-name-part></tp:taxon-name></italic>, ●<italic><tp:taxon-name><tp:taxon-name-part taxon-name-part-type="genus" reg="Terniopsis">T.</tp:taxon-name-part><tp:taxon-name-part taxon-name-part-type="species" reg="daoyinensis">daoyinensis</tp:taxon-name-part></tp:taxon-name></italic>. <bold>Fig. S2.</bold> Habit and habitat of <italic><tp:taxon-name><tp:taxon-name-part taxon-name-part-type="genus" reg="Terniopsis">Terniopsis</tp:taxon-name-part><tp:taxon-name-part taxon-name-part-type="species" reg="sessilis">sessilis</tp:taxon-name-part></tp:taxon-name></italic>. <bold>Fig. S3.</bold><italic><tp:taxon-name><tp:taxon-name-part taxon-name-part-type="genus" reg="Terniopsis">Terniopsis</tp:taxon-name-part><tp:taxon-name-part taxon-name-part-type="species" reg="sessilis">sessilis</tp:taxon-name-part></tp:taxon-name></italic>, showing stems (ramuli) arising laterally from root, distichous and leaves borne on ramuli in 3 ranks. <bold>Fig. S4.</bold><italic><tp:taxon-name><tp:taxon-name-part taxon-name-part-type="genus" reg="Terniopsis">Terniopsis</tp:taxon-name-part><tp:taxon-name-part taxon-name-part-type="species" reg="sessilis">sessilis</tp:taxon-name-part></tp:taxon-name></italic>, showing two flower buds axillary to the basal leaf, sessile. <bold>Fig. S5.</bold> Phylogenetic tree of Asian <tp:taxon-name><tp:taxon-name-part taxon-name-part-type="family">Podostemaceae</tp:taxon-name-part></tp:taxon-name> based on Bayesian Inference of nrITS sequences. Numbers above and below branches indicate RAxML (left) bootstrap probabilities (BP) and Bayesian (right) posterior probabilities (<abbrev xlink:title="posterior probabilities" id="ABBRID0ENPCI" xlink:type="simple">PP</abbrev>), respectively. <bold>Table S1.</bold> List of taxa from <tp:taxon-name><tp:taxon-name-part taxon-name-part-type="family">Podostemaceae</tp:taxon-name-part></tp:taxon-name> and NCBI accession numbers (<italic>matK</italic>). <bold>Table S2.</bold> List of taxa from <tp:taxon-name><tp:taxon-name-part taxon-name-part-type="family">Podostemaceae</tp:taxon-name-part></tp:taxon-name> and NCBI accession numbers (<italic>nrITS</italic>).</p></statement><media xlink:href="phytokeys-194-105-s001.doc" mimetype="application" mime-subtype="msword" position="float" orientation="portrait" xlink:type="simple" id="oo_673911.doc"><uri content-type="original_file" xlink:type="simple">https://binary.pensoft.net/file/673911</uri></media><permissions><license xlink:type="simple"><license-p>This dataset is made available under the Open Database License (http://opendatacommons.org/licenses/odbl/1.0/). The Open Database License (ODbL) is a license agreement intended to allow users to freely share, modify, and use this Dataset while maintaining this same freedom for others, provided that the original source and author(s) are credited.</license-p></license></permissions><attrib specific-use="authors">Miao Zhang, Xiao-Hui Zhang, Chang-Li Ge, Bing-Hua Chen</attrib></supplementary-material></tp:treatment-sec><ref-list><ref id="B13"><mixed-citation xmlns:xlink="http://www.w3.org/1999/xlink" xlink:type="simple"><institution xlink:type="simple">IUCN</institution> (<year>2022</year>) Guidelines for using the IUCN red list categories and criteria. Version 15. Prepared by the Standards and Petitions Subcommittee. <ext-link xlink:href="https://www.iucnredlist.org/resources/redlistguidelines" ext-link-type="uri" xlink:type="simple">https://www.iucnredlist.org/resources/redlistguidelines</ext-link></mixed-citation></ref></ref-list></tp:taxon-treatment>
